# Supplementary material for: Liver transplantation in children with inborn errors of metabolism: 30 years experience in NSW, Australia
Source: JIMD Rep. 2021 May 4;60(1):88–95. doi: 10.1002/jmd2.12219 (PMC8260479; doi:10.1002/jmd2.12219)
Supplement: Supplementary file 1 — Table S1. Supporting information. [file JMD2-60-88-s001.xlsx]

## Sheet: Sheet1
MSUD
Patient ID	Gender	Ethic Background	Family History	Consanguinity	Peri-natal management plans	Biochemical parameters at diagnosis	Age at diagnosis	Genotype	Indication for LT referral	Age at referral to LT	Age at LT	Type of graft	Complications post LT	Number of admissions pre LT	Number of admissions post LT	Diet pre LT	Diet post LT	Weight pre LT	Outcomes
Patient 1	Male	Middle Eastern	Yes - 2 neonatal deaths	Yes (1st cousins)	Yes, antenatal diagnosis	Leucine 855umol/L	Day 2	BCKDHB homozygote c.853C>T p. Arg285* Pathogenic	Unstable metabolic control with frequent hospital admissions, learning difficulties, challenging behaviour, gastrostomy fed	4y 8m	5y 3m	Split graft	1st LT failed due to compromised hepatic venous outflow requiring urgent retransplant within 2 days. Severe acute rejection, colonic perforation, chylothorax.	14	15	0.46g/kg/d natural protein . Gastrostomy for MSUD medical formula	Initially required MCT diet for chylothorax, then normal diet, gastrostomy removed 1 yr post LT	17.4 Kg	Alive, mild intellectual disability
Patient 2	Male	Middle Eastern	No	Yes (1st cousins)	No	Leucine 3220umol/L	Day 6	Not done	Severe disease phenotype, poor compliance, challenging behaviours, developmental delay, gastrostomy fed.	6y 7m	7y 3m	Whole graft	Early probable ischemia reperfusion injury. Anastomotic leak repair, drainage of haematoma,bowel obstruction due to adhesions, released by laparotomy.	37	2	0.1g/kg/d natural protein. Gastrostomy for MSUD medical formula.	Normal diet	37.3 Kg	Alive, mild intellectual disability, ADHD
Patient 3	Male	Mixed (Fijian-Syrian)	No	No	No	Leucine 3038umol/L	Day 8	Not done	Metabolic instability, poor quality of life.	4y 1m	4y 7m	Whole graft	Acute cellular rejection one month post LT, resolved	4	3	0.2g/kg/d natural protein + MSUD medical formula	Mild protein restriction	19.45 Kg	Alive, mild/moderate intellectual disability, leucine slightly elevated
Patient 4	Female	Middle Eastern	Possible - newborn sibling born overseas passed away	Yes (1st cousins)	No	Leucine 4129umol/L	Day 7	Not done	Multiple hospital and PICU admissions, poor metabolic control, poor quality of life	8y 1m	8y 7m	Split graft	Day 11 post LT biliary stricture required biliary sphincterotomy and stent. Acute bowel obstruction at 3 months post LT, 35 cm of ischemic bowel resected.	34	4	0.1g/kg/d natural protein. Gastrostomy for MSUD medical formula	Normal diet, gastrostomy removed at LT	30.7 Kg	Alive.
UCD
Patient ID	Gender	Ethic Background	Family History	Consanguinity	Peri-natal management plans	Biochemical parameters at diagnosis	Age at diagnosis	Genotype	Indication for LT referral	Age at referral to LT	Age at transplant	Type of graft	Complications post LT	Number of admissions pre LT	Number of admissions Post LT	Diet pre LT	Diet post LT	Weight pre LT	Outcomes
Patient 5 ASA	Female	Middle Eastern	Yes	Yes	No	Ammonia 930umol/L	Day 4	Not done	Previous family history with poor outcome, learning difficulties, behavioural problems	3m	11m	Split graft	Smooth post operative period	3	24	Breast fed with small amount food	Normal diet	16.4 kg	Alive, mild intellectual disability, autism spectrum disorder
Patient 6 OTC	Female	Caucasian	No	No	No	Ammonia 606umol/L	5 months	No OTC gene variant detected by sequence analysis or MLPA	Recurrent hyperammonemia, seizures, developmental delay, behavioural problems	2y 7m	2y 9m	1st transplant split graft, 2nd transplant whole graft	Early hepatic artery thrombosis, post operative renal failure, acute cellular rejection, resistant chylous ascities,biliary stricture.	43	10	0.65g/kg/d natural protein + 0.8g/kg/d PE from EAA. oral/gastrostomy	Normal diet	15 kg	Cholestatic liver failure due to biliary stricture, hepatic artery thrombosis, 2nd transplant, whole graft done after 7 yr, no major complications post 2nd LT. Alive, moderate intellectual disability, ADHD
Patient 7 OTC	Male	Caucasian	Yes (brother with OTC died 17 months on LT waiting list and maternal uncle with OTC )	No	Yes, antenatal diagnosis	Ammonia 135umol/L	Antenatal diagnosis	OTC gene (IVS7+1G>A) Pathogenic	Male with OTC, previous death of sibling	1 m	5m	Split graft	Mild graft rejection, mild lobular hepatitis	4	14	0.45g/kg/d natural protein + 0.45g/kg/d PE from EAA. Oral/NG	Normal diet	7.15 kg	Alive, normal intellect and development
Patient 8 CPS	Male	Caucasian	No	No	No	Ammonia 1714umol/L	Day 2	Compound heterozygote CPS1 gene c.2732G>A p.Gly911Glu and c.1765G>A p.Ala589Thr both likely pathogenic	Poor metabolic control, recurrent hyperammonemia, normal development.	10m	1y 7m	Split graft	Nil complications	24	23	0.46g/kg/d natural protein + 0.6g/kg/d PE from EAA. Oral/gastrostomy	Normal diet	10.5 kg	Alive, normal intellect and development
Patient 9 OTC	Male	Middle Eastern	Yes (sibling died day 5)	Yes (1st cousins)	Yes	Ammonia 209umol/L	Day 1	OTC gene c.905A>T p.His302Leu Pathogenic	Male with OTC deficiency	1m	9m	Split graft	Death 3 months post LT due to chronic rejection, 1 months fever	Not available	Not available	1.25g/kg/d natural protein oral	N/A	8 kg	Deceased
Patient 10 OTC	Male	Middle Eastern	Yes (sibling died day 5 )	Yes (1st cousins)	Yes	Ammonia 313umol/L	Day 1	OTC gene c.905A>T p.His302Leu Pathogenic	Male with OTC deficiency, disease unstable after 6 months of age,several episodes of hyperammonemia.Normal development.	2m	9m	Split graft	Mild acute rejection day 30 after transplant.	9	6	0.7g/kg/d natural protein + 0.48g g/kg/d PE from EAA. Oral/NG	Normal diet	9.84kg	Alive, no developmental assessment is avaliable
Patient 11 OTC	Female	Caucasian	No	No	No	Ammonia 308umol/L	10 months	De novo OTC gene c.407A>G p.Asp 136 Gly VOUS	Difficult metabolic control, recurrent hyperammonemia,significant impact on quality of life.	5y 9m	6y 1m	Split graft	Early bile leak requiring re-laparotomy and repair	14	1	0.4g/kg/d natural protein + 0.4g /kg/d PE from EAA , oral+ gastrostomy	Normal diet	23.9 kg	Alive, normal development, normal intellect
Patient 12 OTC	Male	Mixed (Italian-Lebanese)	No	No	No	Ammonia 1700umol/L	Day 3	De novo OTC gene c.140A>T p.Asn74Ile likely pathogenic	Male with OTC deficiency	1m	7m	Split graft	Ischemia reperfusion injury, possible hyperacute rejection,presistent pleural effusion, significant hypertension	Not available	Not available	1.2g/kg/d natural protein; gastrostomy + small amount food	Normal diet; gastrostomy	7.8 kg	Severe acquired brain injury pre LT, cerebral palsy, profound global developmental delay and intellectual impairment
MMA
Patient ID	Gender	Ethic Background	Family History	Consanguinity	Peri-natal management plans	Mean plasma MMA 3 years pre and 3 years post LT	Age at diagnosis	Genotype	Indication for LT referral	Age at referral to LT	Age at transplant	Type of graft	Complications post LT	Number of admissions pre LT	Number of admissions Post LT	Diet pre LT	Diet post LT	Weight pre LT	Outcomes
Patient 13	Female	Caucasian	No	No	No	Pre LT 1180umol/L post LT 400umol/L	Was well at birth, diagnosed via NBST on day 9	Not done, cultured fibroblast complementation studies Mut⚬ MMA	Severe form of MMA, difficult metabolic management, very high plasma MMA and low branch chain amino acids severely restricted diet, recurrent metabolic decompensations	4y 9m	5y 8m	Split graft, haemofiltration immediately prior to LT	Pleural effusion	31	16	0.9g protein/kg/d + 1g PE/kg/d MMA medical formula; gastrostomy with only tastes of oral foods	~1.5g /kg/d natural protein; gastrostomy. Unwell feeding plan	24.9 kg	Alive , average intellect
Patient 14	Male	Caucasian	No	No	No	Pre LT 465umol/L MMA post LT 250umol/L	Day 2	Cultured fibroblasts complementaion studies Mut⚬MMA, compound heterozygote MMUT variants: c.683G>A p.Arg228Glu likely pathogenic, c.1399C>T p.Arg 467* pathogenic	Severe form of MMA, renal impairment	9m	1y 8m	Whole graft	Plumonary oedema, hypertension	1	137(for renal dialysis)	0.7g/kg/d natural protein NG, very limited oral intake	1.6g/kg/d natural protein, less frequent feeds	13.4kg	Alive, 2 renal transplants in early adulthood, Mild aortic regurgitation
PA
Patient ID	Gender	Ethic Background	Family History	Consanguinity	Peri-natal management plans	Biochemical parameters at diagnosis	Age at diagnosis	Genotype	Indication for LT referral	Age at referral to LT	Age at transplant	Type of graft	Complications post LT	Number of admissions pre LT	Number of admissions Post LT	Diet pre LT	Diet post LT	Weight pre LT	Outcomes
Patient 15	Male	Caucasian	No	No	No	N/A	Day 2	PCCA c.2041-2824_2118+987del p.(?) likely pathogenic. PCCA c.998G>T;1019A>C p.Gly333Val;Asp340Ala likely pathogenic	Global developmental delay, metabolic stroke with basal ganglia changes on brain MRI, dystonia	8m	1y 6m	Whole graft	Extensive inferior vena cava thrombosis	9	1	0.75g/kg/d natural protein/kg; oral /NG +PA medical formula	2.3-2.5g/kg/d natural protein oral /NG. Unwell feeding plan	10 kg	Deceased 3 mo post LT due to central line related sepsis
Patient 16	Female	Caucasian	No	No	No	N/A	Day 4	PCCA c.2041-2824_2118+987del p.(?) likely pathogenic. PCCA c.998G>T;1019A>C p.Gly333Val;Asp340Ala likely pathogenic	Global developmental delay, hypotonia	8m	2y 2m	Whole graft for both transplants	Persistent pleural effusion, centrilobular necrosis which improved	15	25	0.9g/kg/d natural protein; oral / NG + PA medical formula	Protein restricted to ~2g/kg/d with standard enteral formula gastrostomy. Unwell feeding plan	14.2 kg	Chronic cellular mediated rejection,severe pruritis. 2nd LT whole graft. Normal intellect and development.
Patient 17	Male	Asian	No	No	No	N/A	Day 4	PCCB c.838dup p.Leu280Profs*11 pathogenic and c.1198+1G>A p.(?) pathogenic	Global developmental delay	6m	1y 4m	Split graft	Prolonged intubation and ventilation for 10 days, right chylothorax required thoracic drain and MCT based diet	6	3	1.2g /kg/d natural protein + PA medical formula; oral/NG, very limited oral intake	Increasing oral intake + standard enteral formula (oral/NG if required ) ~2g protein/kg /d. Unwell feeding plan	14 kg	Alive, developmental progress, seizures
Patient 18	Male	Asian	No	No	No	N/A	Day 4	PCCB c.838dup p.Leu280Profs*11 pathogenic and c.1198+1G>A p.(?) pathogenic	Global developmental delay, seizures	6m	10m	Split graft	Pleural effusion, bowel obstruction, required adhesion division and revision of Roux en Y anastomosis	4	12	1.3g/kg/d natural protein + PA medical formula ; oral/NG, very limited oral intake	Increasing oral intake + standard enteral formula (oral/nasogastric if required ) ~2g protein/kg /d. Unwell feeding plan	11.5 kg	Alive, developmental progress
Tyrosinaemia type I
Patient ID	Gender	Ethic Background	Family History	Consanguinity	Peri-natal management plans	Biochemical parameters at diagnosis	Age at diagnosis	Genotype	Indication for LT referral	Age at referral to LT	Age at transplant	Type of graft	Complications post LT	Number of admissions pre LT	Number of admissions Post LT	Diet pre LT	Diet post LT	Weight pre LT	Outcomes
Patient 19	Female	Caucasian	No	No	No	Urinary succinylacetone +ve.	4 months of age	Not done	Renal tubular acidosis, hepatocellular carcinoma	1y 11m	2y 6m	Whole graft	Nil	Not available	Not available	0.5g /kg/d natural protein + Tyr medical formula	Normal diet	9.7 kg	Alive
Patient 20	Female	Middle Eastern	No	No	No	Urinary succinylacetone +ve.	6 months	Not done	Started NTBC trial, hepatomegaly, severe liver fibrosis and cirrhosis	9m	1y 10m	Split graft	No clear cause of death, hypotension not related to blood loss during surgery	Not available	Not available	0.7g prot/kg/d + Tyr medical formula	N/A	9.4 kg	Deceased
GSD 1
Patient ID	Gender	Ethic Background	Family History	Consanguinity	Peri-natal management plans	Biochemical parameters at diagnosis	Age at diagnosis	Genotype	Indication for LT referral	Age at referral to LT	Age at transplant	Type of graft	Complications post LT	Number of admissions pre LT	Number of admissions Post LT	Diet pre LT	Diet post LT	Weight pre LT	Outcomes
Patient 21	Female	Caucasian	No	No	No	TG 45 mmol/L Chol 21 mmol/L	4 months	G6PC Compound heterozygote for truncating pathogenic variants, Gln 347* and Tyr127*	Extremely poor metabolic control, recurrent hypoglycemia, fasting period 1 hour , massive hepatomegaly, renal tubular acidosis.	9y 6m	9y 7m	Split graft	Melena day 11 post LT, Roux en Y re-anastomosis	Not available	Not available	Continuous gastrostomy feeds overnight. Bolus gastrostomy feeds and corn starch during day. Very limited oral intake	Oral intake during day with standard enteral feed. Plan to stop feeds once home and use gastrostomy to top up if oral intake low	26 kg	Alive
